# Supplementary material for: One Is the Coldest Number: How Group Size and Body Weight Affect Thermal Preference in Weaned Pigs (3 to 15 kg)
Source: Animals (Basel). 2021 May 18;11(5):1447. doi: 10.3390/ani11051447 (PMC8157870; doi:10.3390/ani11051447)
Supplement: Supplementary file 1 [file animals-11-01447-s001.zip]

Archive with 1 entries (1 files):
- animals-1182899-supplementary.pdf
